# Supplementary material for: Incorporation of shear wave elastography into a prediction model in the assessment of cervical lymph nodes
Source: PLoS One. 2019 Aug 15;14(8):e0221062. doi: 10.1371/journal.pone.0221062 (PMC6695226; doi:10.1371/journal.pone.0221062)
Supplement: S1 Table — (XLS) [file pone.0221062.s001.xls]

## Sheet: Sheet1
Age range	gender	Clinical	diagnosis	SWE_k	SWEsd_k	SWE_s	SWEsd_s	Dr	Disgnosis	Malignancy	side	cytology	sizeshort	Sizelong	Boundary	Internalecho	Echogenicity	Calcification	Architecture	Hilarecho	Vascularpattern	level	LNscore	rate	lnkpa	lnms
50~59	1	cervcal esopha	Left neck meta	51.6	35.9	3	1.69	Dr.Liao	Hypo ca	1	L	Metastatic squamou	0.97	1.68	Irregular	1	Hypo	Absent\Macro	Solid	Absent	0	2	7.75	0.577381	1	0
20~29	0	left posterior	Left lower nec	21.6	5.6	2.66	0.43	Dr.Liao		0	L	Mixed populations	1.05	1.42	Regular	0	Hypo	Absent\Macro	Solid	Present	0	5	5.11	0.739437	0	0
20~29	0	left upper nec	Left upper n	50.6	36.8	3.47	1.89	Dr.Liao		0	L	Mixed populations	1.58	2.6	Irregular	1	Hypo	Absent\Macro	Solid	Absent	1	2	8.5	0.607692	1	0
50~59	0	submental LAP	submental LAP,	84.2	25.5	5.23	0.78	Dr.Liao		0	R	Mixed populations	0.54	1.43	Regular	0	Hypo	Absent\Macro	Solid	Present	0	1	4.93	0.377622	1	1
50~59	1	Right neck LAP	hypo ca, s/p	94.4	28.2	5.52	0.87	Dr.Liao		0	R	A few mixed popula	0.56	1.03	Regular	0	Hypo	Absent\Macro	Solid	Absent	0	1	5.72	0.543689	1	1
50~59	1	left neck mass	left neck ma	73.6	52.6	5.24	2.83	Dr.Liao	Unknown	1	L	Suspicious for mal	3.64	4.78	Irregular	1	Hypo	Absent\Macro	Solid	Absent	0	1	8.97	0.761506	1	1
20~29	0	neck mass, bil	Bil neck LAP,	16.6	7.4	2.29	0.5	Dr.Liao		0	R	Lymph node, right	0.78	1.89	Regular	0	Hypo	Absent\Macro	Solid	Present	0	5	3.16	0.412698	0	0
20~29	0	right neck mas	posterior neck	29.1	19.4	2.95	1.16	Dr.Liao		0	R	Mixed population o	0.76	1.21	Regular	0	Hypo	Absent\Macro	Solid	Present	0	5	4.18	0.628099	0	0
40~49	0	left upper nec	left posterior	47.1	7.4	3.94	0.32	Dr.Liao		0	L	Lymph node, left n	0.42	1.22	Regular	0	Hypo	Absent\Macro	Solid	Absent	0	5	4.09	0.344262	1	0
60~69	1	right neck mas	Right neck met	52.3	44.2	4.03	2.48	Dr.Liao	Orop ca	1	R	Metastatic carcino	1.89	3.24	Irregular	1	Hypo	Absent\Macro	Solid	Absent	1	2	10.21	0.583333	1	0
30~39	0	neck LAP	Right posterio	30	15.6	2.92	1.05	Dr.Liao		0	R	Mixed population o	0.4	0.95	Regular	0	Hypo	Absent\Macro	Solid	Present	0	5	1.56	0.421053	0	0
60~69	1	right neck mas	Suspcious mult	29.9	20.9	2.99	0.96	Dr.Liao	Prostete ca	1	R	Highly atypical ce	0.98	1.57	Regular	0	Hypo	Absent\Macro	Solid	Present	0	3	6.9	0.624204	0	0
60~69	0	ill-defined le	Left supraclav	15.1	2.8	2.24	0.2	Dr.Liao		0	L	Presence of small-	0.44	0.64	Regular	0	Hypo	Absent\Macro	Solid	Absent	0	5	6.92	0.6875	0	0
40~49	0	right thyroid	Right neck L	34.4	7.2	3.37	0.34	Dr.Liao		0	R	Presence of small-	0.49	1.18	Regular	0	Hypo	Absent\Macro	Solid	Absent	0	3	4.71	0.415254	0	0
60~69	0	right neck mas	Right upper ne	11.3	12.7	1.56	0.92	Dr.Liao	Oral ca	1	R	Atypical cells pre	1.38	1.89	Regular	1	Hypo	Absent\Macro	Solid	Absent	0	2	9.39	0.730159	0	0
30~39	1	right supracla	Right lower ne	42.2	43.7	3.44	1.76	Dr.Liao	Hodgkin lymphoma	1	R	Atypical cells pre	2	2.52	Irregular	0	Hypo	Absent\Macro	Solid	Absent	0	5		0.793651	1	0
30~39	1	left posterior	Left posterior	20	10.7	2.51	0.63	Dr.Liao		0	L	Presence of small-	0.55	0.96	Regular	0	Hypo	Absent\Macro	Solid	Present	0	5	4.72	0.572917	0	0
30~39	1	neck LAP	submental mass	62.6	40.7	4.49	1.58	Dr.Liao		0	L	Neck, submental, a	0.94	1.28	Irregular	0	Hypo	Absent\Macro	Solid	Absent	0	1		0.734375	1	1
30~39	0	left neck mass	Left neck mult	25.3	12.7	2.82	0.64	Dr.Liao		0	L	Atypical cells pre	1.27	2.14	Regular	1	Hypo	Micro	Solid	Absent	0	3	6.74	0.593458	0	0
60~69	0	left neck mass	overian cancer	99.5	43.2	5.57	1.86	Dr.Liao	endometrium ca	1	L	Lymph node, neck,	3.34	5.08	Irregular	1	Hypo	Absent\Macro	Solid	Absent	1	5	10.5	0.65748	1	1
50~59	0	R level V LN,	Right posterio	70.6	31.3	4.93	1.56	Dr.Liao		0	R	Mixed populations	0.4	0.84	Regular	0	Hypo	Absent\Macro	Solid	Present	0	5	6.34	0.47619	1	1
30~39	1	right neck mas	Right posterio	39	26.4	3.19	1.49	Dr.Liao		0	R	Lymph node, right	0.53	1.41	Regular	0	Hypo	Absent\Macro	Solid	Present	0	5	3.67	0.375887	0	0
50~59	0	left neck mass	Left neck LAP,	21.6	12.8	2.57	0.73	Dr.Liao		0	L	A few mixed popula	0.73	1.59	Regular	0	Hypo	Absent\Macro	Solid	Absent	0	5	5.09	0.459119	0	0
40~49	0	right neck lev	Right posterio	40.3	18.2	3.41	1.07	Dr.Liao		0	R	Lymph node, right	0.47	1.15	Regular	0	Hypo	Absent\Macro	Solid	Present	0	5	4.62	0.408696	0	0
70~79	0	Right lower ne	Right lower ne	44.3	32.9	3.48	1.62	Dr.Liao		0	R	Mixed population o	0.71	1.07	Regular	0	Hypo	Absent\Macro	Solid	Absent	1	5	9.29	0.663551	1	0
30~39	0	left neck LAPs	Left upper nec	18.1	10.3	2.34	0.68	Dr.Liao		0	L	Mixed population o	0.73	1.42	Regular	0	Hypo	Absent\Macro	Solid	Absent	0	2	4.55	0.514085	0	0
40~49	1	left neck mass		63.3	47.7	4.49	2.77	Dr.Liao	Oral ca	1	L	Metastatic squamou	1.54	1.83	Irregular	1	Hypo	Micro	Solid	Absent	1	3	10.69	0.84153	1	1
30~39	0	right neck mas	Right posterio	38.1	24.7	3.36	1.11	Dr.Liao		0	R	Mixed population o	1.17	1.21	Regular	0	Hypo	Absent\Macro	Solid	Absent	1	5	8.39	0.966942	0	0
50~59	1	submental mass	Submental cell	81	36.7	5.19	1.52	Dr.Liao		0	L	RBCs and lymphocyt	0.61	0.73	Regular	0	Hypo	Absent\Macro	Solid	Present	0	1	7.22	0.835616	1	1
50~59	1	NPC, s/p CCRT;	NPC, s/p CCRT;	31.9	12.2	3.21	0.58	Dr.Liao	NPC	1	L	Metastatic carcino	0.59	1.2	Regular	0	Hypo	Absent\Macro	Solid	Present	0	5	5.2	0.491667	0	0
40~49	0	left neck mass	left upper nec	29	19.7	2.6	1.22	Dr.Liao		0	L	Mixed populations	0.27	0.6	Regular	0	Hypo	Absent\Macro	Solid	Absent	0	2	4.76	0.45	0	0
30~39	0	Right submenta	submental LAP,	117.5	106.6	6.62	1.82	Dr.Liao		0	R	Presence of small-	0.67	1.02	Regular	0	Hypo	Absent\Macro	Solid	Present	0	1	5.35	0.656863	1	1
30~39	0	left neck mass	Left thyroid n	31.3	27.2	2.87	1.37	Dr.Liao		0	L	FAVOR BENIGN.Consi	1.19	2.29	Regular	0	Hypo	Absent\Macro	Cystic	Absent	0	5		0.519651	0	0
50~59	1	tongue base ca	tongue base ca	27.5	19.4	2.65	1.29	Dr.Liao		0	R	Mixed populations	0.54	0.72	Regular	0	Hypo	Absent\Macro	Solid	Absent	0	5	6.87	0.75	0	0
50~59	0	right neck LN	Right posterio	29.5	22.4	2.95	1.26	Dr.Liao		0	R	Mixed populations	0.67	1.24	Regular	0	Hypo	Absent\Macro	Solid	Present	0	4	5.82	0.540323	0	0
20~29	0	left upper nec	Left upper nec	33.9	27.6	3.11	1.22	Dr.Liao		0	L	Mixed populations	0.58	1.18	Regular	0	Hypo	Absent\Macro	Solid	Present	0	2	3.99	0.491525	0	0
20~29	0	right neck LAP	Right posterio	40.1	38.8	3.57	2.09	Dr.Liao		0	R	Mixed populations	0.42	0.92	Regular	0	Hypo	Absent\Macro	Solid	Present	0	5	3.82	0.456522	0	0
40~49	0	neck mass	Right posterio	53.7	22.7	4.11	0.89	Dr.Liao		0	R	Negative for malig	0.43	0.99	Regular	0	Hypo	Absent\Macro	Solid	Present	0	4	4.8	0.434343	1	0
40~49	1	left vocal pal	suspicous left	80.7	46	4.79	2.08	Dr.Liao	Esophagus	1	L	Metastatic squamou	2.38	1.75	Irregular	1	Hypo	Micro	Solid	Absent	0	4		1.36	1	1
40~49	0	left neck LAP	Left posterior	18.2	11.7	2.36	0.69	Dr.Liao		0	L	A few mixed popula	0.53	1.16	Regular	0	Hypo	Absent\Macro	Solid	Present	0	5	4.62	0.456897	0	0
30~39	0	right neck mas	Right posterio	58.4	37.4	3.96	1.99	Dr.Liao		0	R	Mixed populations	0.7	1.15	Irregular	0	Hypo	Absent\Macro	Solid	Present	0	5	5	0.608696	1	0
40~49	0	right neck mas	Right posterio	43.7	25.8	3.34	1.61	Dr.Liao		0	R	Mixed population o	0.64	1.16	Regular	0	Hypo	Absent\Macro	Solid	Present	0	5	4.96	0.551724	1	0
30~39	0	left neck mass	left posterior	14.6	2.6	2.21	0.2	Dr.Liao		0	L	Mixed population o	0.34	0.92	Regular	0	Hypo	Absent\Macro	Solid	Present	0	5	3.98	0.369565	0	0
50~59	1	right sinonasa	Right SM area	71.6	32.4	4.69	1.33	Dr.Liao	Melanoma	1	R	Positive for malig	0.81	1.13	Regular	0	Hypo	Absent\Macro	Solid	Absent	0	1	8.58	0.716814	1	1
40~49	1	right neck mas	Right SM area	79.1	48.9	5.16	2.31	Dr.Liao	Oral ca	1	R	Metastatic carcino	1.14	1.92	Regular	0	Hypo	Absent\Macro	Solid	Absent	1	1	7.02	0.59375	1	1
60~69	1	left neck mass	left lower nec	18.4	9	2.29	0.8	Dr.Liao		0	L	Degenerative uroth	0.31	1.25	Regular	0	Hypo	Absent\Macro	Solid	Present	1	5	6.46	0.248	0	0
30~39	1	NPC s/p CCRT,	NPC, s/p CCRT	74.2	42.8	4.98	2.29	Dr.Liao		0	R	A few mixed popula	0.48	0.69	Regular	0	Hypo	Absent\Macro	Solid	Present	0	5	5.3	0.695652	1	1
50~59	0	left neck mass	Left lower nec	11.5	3.6	1.93	0.34	Dr.Liao		0	L	Lymph node, left n	0.47	0.84	Regular	0	Hypo	Absent\Macro	Solid	Present	0	5		0.559524	0	0
20~29	0	left SM area m	Submental LAP,	78.2	45.9	5.31	1.83	Dr.Liao		0	L	Neck, mildline/sub	0.56	1.59	Regular	0	Hypo	Absent\Macro	Solid	Absent	0	1		0.352201	1	1
20~29	0	lef upper neck	Left upper nec	24.1	7	2.81	0.4	Dr.Liao		0	L	Lymph node, right	0.63	1.76	Regular	0	Hypo	Absent\Macro	Solid	Present	0	2		0.357955	0	0
30~39	1	Left lower nec	D/D between an	81.7	50	5.37	2.6	Dr.Liao	Hypo ca	1	L	Positive for malig	1.14	1.86	Regular	1	Hypo	Absent\Macro	Solid	Absent	1	4		0.612903	1	1
40~49	1	LAP over right	Right posterio	76.4		4.98		Dr.Liao		0	R	Mixed populations	0.66	1.99	Regular	0	Hypo	Absent\Macro	Solid	Present	0	5		0.331658	1	1
60~69	1	left SM area m	left SM area	17.4	9.7	2.18	0.89	Dr.Liao		0	L	Negative for malig	1.22	2.33	Regular	0	Hypo	Absent\Macro	Cystic	Absent	0	1	6.25	0.523605	0	0
60~69	1	right neck mas	Right posterio	73.2	38.1	4.68	1.56	Dr.Liao		0	R	Negative for malig	0.66	1.23	Regular	0	Hypo	Absent\Macro	Solid	Absent	0	5	6.03	0.536585	1	1
60~69	0	bil upper neck	Left upper nec	73	17.8	4.88	0.6	Dr.Liao		0	L	Mixed populations	0.73	1.3	Regular	0	Hypo	Absent\Macro	Solid	Absent	1	1	8.29	0.561538	1	1
30~39	0	right neck mas	Right submenta	72.3	18.7	4.86	0.63	Dr.Liao		0	R	ixed population of	0.76	2.69	Regular	0	Hypo	Absent\Macro	Solid	Present	0	1	3.34	0.282528	1	1
20~29	0	right neck LAP	Right neck LAP	26.2	6.7	2.93	0.38	Dr.Liao		0	R	Mixed population o	0.62	1.93	Regular	0	Hypo	Absent\Macro	Solid	Present	0	3	3.18	0.321244	0	0
50~59	1	oropharyngeal	oropharyngea	8.5	4	1.58	0.46	Dr.Liao		0	R	Mixed population o	0.68	0.38	Regular	0	Hypo	Absent\Macro	Solid	Absent	0	4	11.88	1.78947	0	0
30~39	1	left neck LN,	Right posterio	39.5	21.8	3.46	1.03	Dr.Liao		0	R	Mixed population o	0.5	0.95	Regular	0	Hypo	Absent\Macro	Solid	Present	0	5	4.73	0.526316	0	0
30~39	1	right neck mas	Right submenta	42.3	16.5	3.68	0.7	Dr.Liao		0	R	Mixed population o	0.3	2.72	Regular	0	Hypo	Absent\Macro	Solid	Absent	0	1	2.23	0.110294	1	0
40~49	1	thyroid cancer	Thyroi dcancer	18.9	8.9	2.37	0.68	Dr.Liao		0	R	Atypical cells.	0.68	0.58	Regular	0	Hypo	Absent\Macro	Solid	Absent	0	4	8.09	1.17241	0	0
20~29	1	right neck mas	Right occipita	15.9	3.7	2.29	0.26	Dr.Liao		0	R	Mixed population o	0.4	1.03	Regular	0	Hypo	Absent\Macro	Solid	Present	0	5	3.22	0.38835	0	0
50~59	1	left neck mass	Left lower nec	39.4	21.8	3.51	0.87	Dr.Liao	Lung ca	1	L	Soft tissue, neck,	2.39	3.1	Regular	1	Hypo	Absent\Macro	Solid	Absent	1	5	10.87	0.770968	0	0
60~69	0	right posterio	Right posterio	50	10.4	4.05	0.42	Dr.Liao		0	R	Mixed populations	0.36	0.87	Regular	0	Hypo	Absent\Macro	Solid	Present	0	5	5.56	0.413793	1	0
60~69	0	left supraclav	Left supraclav	81.7	50.1	5.76	2.53	Dr.Liao	endometrium ca	1	L	Metastatic carcino	1.51	2.33	Irregular	1	Hypo	Absent\Macro	Solid	Absent	1	5	10.46	0.648069	1	1
30~39	0	thyroid mass a	Right posterio	69.9	20.4	4.69	0.98	Dr.Liao		0	R	Mixed populations	0.29	0.77	Regular	0	Hypo	Absent\Macro	Solid	Present	0	5	3.56	0.376623	1	1
40~49	0	Right neck mas	Right upper	90.5	34.2	5.66	1.19	Dr.Liao		0	R	Mixed population o	0.51	1.09	Regular	0	Hypo	Absent\Macro	Solid	Present	0	2	4.9	0.46789	1	1
30~39	0	left neck LAPs	left upper nec	78.1	59.4	4.38	2.81	Dr.Liao		0	L	Mixed population o	0.57	0.89	Regular	0	Hypo	Absent\Macro	Solid	Absent	0	2	4.93	0.640449	1	0
40~49	1	progression of	NPC, s/p CCRT;	53.5	34.6	3.92	1.74	Dr.Liao		0	R	Presence of small-	0.98	1.78	Regular	0	Hypo	Absent\Macro	Solid	Absent	0	1	5.3	0.550562	1	0
50~59	0	neck mass, rig	Right posterio	40.5	16.9	3.58	0.66	Dr.Liao		0	R	Presence of small-	0.49	1.45	Regular	0	Hypo	Absent\Macro	Solid	Absent	0	5	4.74	0.337931	0	0
50~59	1	right neck con	Bil neck mass,	38.6	33.6	3.4	1.57	Dr.Liao		0	R	Lymph node, neck,	1.48	2.03	Irregular	1	Hypo	Absent\Macro	Solid	Absent	1	3	10.61	0.729064	0	0
20~29	0	left neck LAP	left neck LA	20.5	15	2.49	0.77	Dr.Liao		0	L	Mixed populations	0.92	2.66	Regular	0	Hypo	Absent\Macro	Solid	Absent	1	5	5.1	0.345865	0	0
60~69	1	left neck ma	Left upper nec	49	41.1	3.63	2.05	Dr.Liao	Oral ca	1	L	Metastatic carcino	1.74	1.83	Irregular	1	Hypo	Absent\Macro	Solid	Absent	0	3	10.27	0.95082	1	0
20~29	1	right neck mas	Right posterio	15.2	8.4	2.2	0.49	Dr.Liao		0	R	Mixed population o	0.36	1.25	Regular	0	Hypo	Absent\Macro	Solid	Present	0	5	2.68	0.288	0	0
50~59	0	tongue cancer,	Right upper ne	110.6	29.3	6.08	0.85	Dr.Liao	Oral ca	1	R	Suspicious for met	0.94	2.01	Irregular	1	Hypo	Micro	Solid	Absent	1	3	9.26	0.467662	1	1
30~39	1	rightr subemnt	Right submenta	25.4	8.4	2.87	0.45	Dr.Liao		0	R	Mixed population o	0.75	1.15	Regular	0	Hypo	Absent\Macro	Solid	Absent	1	1	7.01	0.652174	0	0
40~49	1	right upper ne	Suspicous righ	77	43.8	4.89	2.27	Dr.Liao	NPC	1	R	Metastatic carcino	2.01	2.91	Regular	1	Hypo	Absent\Macro	Solid	Absent	1	2	9.92	0.690722	1	1
60~69	0	right neck mas	Right posterio	15.5	7.3	2.22	0.49	Dr.Liao		0	R	Mixed populations	0.74	1.25	Regular	0	Hypo	Absent\Macro	Solid	Present	0	5	6.35	0.592	0	0
50~59	1	Laryngeal canc	laryngeal ca	10.2	5.3	1.78	0.45	Dr.Liao		0	L	Lymph node, left p	0.52	1.43	Regular	0	Hypo	Absent\Macro	Solid	Absent	0	5	4.92	0.363636	0	0
40~49	0	oral cancer, s	oral cancer,	32.9	27.7	2.99	1.24	Dr.Liao		0	L	Left neck, aspirat	0.77	0.96	Regular	1	Hypo	Absent\Macro	Solid	Absent	0	2	8.76	0.802083	0	0
30~39	1	left neck node	left posterior	30.2	9.2	3.14	0.46	Dr.Liao		0	L	No lymphoid elemen	0.44	1.62	Regular	0	Hypo	Absent\Macro	Solid	Absent	0	5	3.17	0.271605	0	0
30~39	0	right neck lev	Right posterio	87.3	38.7	5.64	1.42	Dr.Liao		0	R	Mixed populations	0.47	1.06	Regular	0	Hypo	Absent\Macro	Solid	Present	0	4	3.82	0.443396	1	1
30~39	0	left neck mass	Left posterior	41.7	15.4	3.62	0.75	Dr.Liao		0	L	Negative for metas	0.53	1.19	Regular	0	Hypo	Absent\Macro	Solid	Absent	0	5	4.28	0.445378	0	0
50~59	1	neck mass	Right neck met	76.1	45.3	5	2.22	Dr.Liao	Laryngeal ca	1	R	Positive for squam	1.92	2.76	Irregular	1	Hypo	Absent\Macro	Solid	Absent	1	4	10.28	0.695652	1	1
20~29	0	left neck mass	left poste	69.4	33.1	4.29	1.75	Dr.Liao		0	L	Mixed population o	0.35	0.78	Regular	0	Hypo	Absent\Macro	Solid	Present	0	5	3.56	0.448718	1	0
80~89	1	uvula ca, oper	Right upper ne	68.6	29.6	4.51	1.39	Dr.Liao	Orop ca	1	R	Positive for metas	0.86	1.28	Regular	1	Hypo	Absent\Macro	Solid	Absent	1	2	12.05	0.671875	1	1
30~39	0	lymphadenopath	Thyroid cancer	21	5.2	2.63	0.32	Dr.Liao		0	R	Negative for metas	0.5	1.03	Regular	0	Hypo	Absent\Macro	Solid	Absent	0	5	4.42	0.485437	0	0
50~59	1	thyroid echo a	Bil neck mass,	68.6	46.9	4.7	2.08	Dr.Liao	B-cell lymphoma	1	L	Suspicious for mal	1.55	3.17	Irregular	1	Hypo	Absent\Macro	Solid	Absent	1	2	9.59	0.488959	1	1
50~59	1	right neck mas	Right upper ne	87.3	38.6	5.34	1.54	Dr.Liao	Parotid ca	1	R	Positive for metas	1.63	2.52	Regular	0	Hypo	Absent\Macro	Solid	Absent	0	2	5.98	0.646825	1	1
80~89	1	neck mass, bil	right posterio	49.6	22	3.78	1.19	Dr.Liao		0	R	Mixed populations	0.54	1.06	Regular	0	Hypo	Absent\Macro	Solid	Present	0	5	7.21	0.509434	1	0
60~69	0	left lower nec	left lower nec	31.8	22.3	2.82	1.31	Dr.Liao		0	L	Lymph node, neck,	1.06	1.09	Regular	0	Hypo	Absent\Macro	Solid	Absent	1	5	9.96	0.972477	0	0
30~39	0	right neck mas	Neck LAPs, rig	77.4	52.8	5.02	2.28	Dr.Lo		0	R	Mixed population o	1.24	2.48	Regular	0	Hypo	Absent\Macro	Solid	Present	0	2	4.49	0.5	1	1
30~39	1	Thyroid ca s/p	Neck LAP, bil.	20.5	11.5	2.52	0.68	Dr.Lo		0	L	Mixed population o	0.56	1.38	Regular	0	Hypo	Absent\Macro	Solid	Absent	0	3	3.75	0.405797	0	0
50~59	1	oropharyngeal	Neck LAP, left	12.2	2.6	2.01	0.21	Dr.Lo		0	L	Mixed populations	0.63	1.4	Regular	0	Hypo	Absent\Macro	Solid	Absent	1	2	7.02	0.45	0	0
50~59	1	tonug ca, righ	Neck LNs, bil.	40.6	26.8	3.46	1.18	Dr.Lo		0	R	Negative for metas	0.7	1.32	Regular	0	Hypo	Absent\Macro	Solid	Present	0	1	5.89	0.530303	0	0
20~29	0	right neck mas	Neck LAPs, rig	4.8	8.7	4.2	3.31	Dr.Lo		0	R	Mixed populations	0.47	1.09	Regular	0	Hypo	Absent\Macro	Solid	Present	0	5	3.36	0.431193	0	0
40~49	1	NPC s/p CCRT,	Neck LN, right	60.2	39	4.22	2.14	Dr.Lo	NPC	1	R	Degenerative cell	0.6	0.85	Regular	0	Hypo	Absent\Macro	Solid	Absent	0	2	6.09	0.705882	1	0
30~39	1	goiter	Neck LAPs, lef	29.5	18.1	3.01	0.86	Dr.Lo		0	R	Negative.Bloody sm	0.85	2.5	Regular	0	Hypo	Absent\Macro	Solid	Present	0	1	3.38	0.34	0	0
40~49	1	left neck LAP	Neck LNs, bil.	103.4	38	6.2	1.24	Dr.Lo		0	L	Mixed inflammatory	0.57	0.74	Regular	0	Hypo	Absent\Macro	Solid	Present	0	5	6.06	0.77027	1	1
60~69	1	tongue base ca	Neck LAP, righ	12.1	7	1.8	0.7	Dr.Lo		0	R	Lymph node, right	0.67	1.49	Regular	0	Hypo	Absent\Macro	Solid	Present	0	1	5.9	0.449664	0	0
30~39	1	left neck mass	Neck LAP, left	38.8	9.4	3.57	0.41	Dr.Lo		0	L	Presence of blood	0.72	1.27	Regular	0	Hypo	Absent\Macro	Solid	Absent	0	2	4.75	0.566929	0	0
40~49	1	NPC s/p CCRT.	Neck small LN,	28.9	9.6	3.06	0.5	Dr.Lo		0	L	Mixed population o	0.44	0.7	Regular	0	Hypo	Absent\Macro	Solid	Absent	0	3	5.61	0.628571	0	0
30~39	0	right neck mas	Neck LAPs, rig	40.4	16.3	3.56	0.79	Dr.Lo		0	R	Mixed population o	0.67	1.18	Regular	0	Hypo	Absent\Macro	Solid	Present	0	5	4.87	0.567797	0	0
40~49	1	left neck mass	Neck LAPs, lef	102.8	42.8	6.25	1.84	Dr.Lo	Unknown	1	L	It shows a necroti	2.31	3.89	Irregular	1	Hypo	Micro	Solid	Absent	0	3	7.66	0.59383	1	1
30~39	0	bil. Neck LAPs	1. Neck LAPs,	114.1	44.9	6.77	1.33	Dr.Lo		0	L	Mixed populations	0.87	2.02	Regular	0	Hypo	Absent\Macro	Solid	Present	0	1	3.76	0.430693	1	1
50~59	0	L level ll LN	Neck LAP, bil.	19.2	7.2	2.49	0.47	Dr.Lo		0	R	Mixed inflammatory	1.04	1.54	Regular	0	Hypo	Absent\Macro	Solid	Present	0	1	6.58	0.675325	0	0
40~49	1	buccal ca, fre	Neck LAPs, lef	20.1	10.1	2.52	0.59	Dr.Lo		0	L	Negative for metas	0.63	1.31	Regular	0	Hypo	Absent\Macro	Solid	Present	0	1		0.480916	0	0
50~59	1	left tongue ca	Neck LAPs, lef	12.8	5.5	1.99	0.51	Dr.Lo		0	L	Negative for metas	0.8	1.29	Regular	0	Hypo	Absent\Macro	Solid	Present	0	1	6.14	0.620155	0	0
40~49	1	oral ca s/p op	Neck LNs, righ	18.8	13.3	2.21	1.01	Dr.Lo		0	R	Mixed population o	0.68	1.11	Regular	0	Hypo	Absent\Macro	Solid	Absent	0	5	5.19	0.612613	0	0
