# Supplementary material for: Incorporation of shear wave elastography into a prediction model in the assessment of cervical lymph nodes
Source: PLoS One. 2019 Aug 15;14(8):e0221062. doi: 10.1371/journal.pone.0221062 (PMC6695226; doi:10.1371/journal.pone.0221062)
Supplement: S2 Table — (XLSX) [file pone.0221062.s002.xlsx]

## Sheet: 工作表1
no	author	year	n	patients	nodes	benign	malignant	cutoff	sensitiviy	specificity	accuracy	mechine	tp	fp	fn	tn
1	Bhatia	2012	46	Mixed	55	24	31	30.2kPa	0.42	1	0.618	Philips iU22	15	0	21	19
2	Choi	2013	15	HNC	67	33	34	19kPa	0.912	0.97	0.94	SuperSonic	31	1	3	32
3	Jung	2015	66	PTC	84	33	51	29kPa	0.765	0.667	0.726	SuperSonic	39	11	12	22
4	Desmots	2016	56	Mixed	92	62	30	31kPa	0.87	0.88		SuperSonic	26	7	4	55
5	Liao	2016	111	Mixed	109	85	24	42kPa	0.833	0.621	0.647	Toshiba Aplio 500	20	30	4	55
